# Supplementary material for: Recycled PLA for 3D Printing: A Comparison of Recycled PLA Filaments from Waste of Different Origins after Repeated Cycles of Extrusion
Source: Polymers (Basel). 2023 Sep 4;15(17):3651. doi: 10.3390/polym15173651 (PMC10490016; doi:10.3390/polym15173651)
Supplement: Supplementary file 1 [file polymers-15-03651-s001.zip]

Archive with 1 entries (1 files):
- polymers-2160255-supplementary.pdf
